# Supplementary material for: Enhancing Handwriting Performance of Children with Developmental Coordination Disorder (DCD) Using Computerized Visual Feedback
Source: Children (Basel). 2023 Sep 11;10(9):1534. doi: 10.3390/children10091534 (PMC10529407; doi:10.3390/children10091534)
Supplement: Supplementary file 1 [file children-10-01534-s001.zip]

Archive with 1 entries (1 files):
- children-2549198-supplementary.pdf
